# Supplementary material for: Phylogeography of Sarmarutilus rubilio (Cypriniformes: Leuciscidae): Complex Genetic Structure, Clues to a New Cryptic Species and Further Insights into Roaches Phylogeny
Source: Genes (Basel). 2022 Jun 15;13(6):1071. doi: 10.3390/genes13061071 (PMC9222716; doi:10.3390/genes13061071)
Supplement: Supplementary file 1 [file genes-13-01071-s001.zip]

Archive with 1 entries (1 files):
- genes-1734495-supplementary.pdf
